# Supplementary material for: Identifying Factors to Facilitate the Implementation of Decision-Making Tools to Promote Self-Management of Chronic Diseases into Routine Healthcare Practice: A Qualitative Study
Source: Healthcare (Basel). 2023 Aug 25;11(17):2397. doi: 10.3390/healthcare11172397 (PMC10487156; doi:10.3390/healthcare11172397)
Supplement: Supplementary file 1 [file healthcare-11-02397-s001.zip]

Archive with 1 entries (1 files):
- healthcare-2508891-supplementary.pdf
